# Supplementary material for: BIM-Ken: Identifying Disease-Related miRNA Biomarkers Based on Knowledge-Enhanced Bio-Network
Source: Genes (Basel). 2025 Jul 28;16(8):902. doi: 10.3390/genes16080902 (PMC12386105; doi:10.3390/genes16080902)
Supplement: Supplementary file 1 [file genes-16-00902-s001.zip]

Archive with 1 entries (1 files):
- genes-3761486-supplementary.pdf
